# Supplementary material for: Influence of Very Short-Term Sexual Abstinence on Basic Semen Parameters and Sperm Chromatin Status: A Preliminary Study
Source: Int J Mol Sci. 2026 Jun 3;27(11):5046. doi: 10.3390/ijms27115046 (PMC13256629; doi:10.3390/ijms27115046)
Supplement: Supplementary file 1 [file ijms-27-05046-s001.zip]

Archive with 1 entries (1 files):
- ijms-4343192-supplementary.pdf
